# Supplementary material for: Function and contribution of two putative Enterococcus faecalis glycosaminoglycan degrading enzymes to bacteremia and catheter-associated urinary tract infection
Source: Infect Immun. 2024 Jun 6;92(7):e00199-24. doi: 10.1128/iai.00199-24 (PMC11238560; doi:10.1128/iai.00199-24)
Supplement: Table S2 — Primers used in this study. [file iai.00199-24-s0007.xlsx]

## Sheet: E. faecalis Expression Primers
Associated Vector	Target	Primer Name	Primer Sequence	Restriction Site
pAOJ83	ef3023 start	AOJ_646	AAAAGGTCTCGAATTCatgattaaaaaaataatagtcgttgttg	BsaI-HF (EcoRI-HF compatible)
	ef3023 end	AOJ_715	AAAAAGGATCCatgtcgctgacttgcaaa	BamHI-HF
pAOJ84	ef0818 start	AOJ_716	AAAAAGAATTCatgaaaaacaggaaaatatgggta	EcoRI-HF
	ef0818 end	AOJ_717	AAAAGGATCCaatttttgcttttgatgatggc	BamHI-HF
pAOJ86	ef3023 start	AOJ_646	AAAAGGTCTCGAATTCatgattaaaaaaataatagtcgttgttg	BsaI-HF (EcoRI-HF compatible)
	ef3023[codon 1334]	AOJ_723	AAAAAGGATCCTTAagcttttctgaaaccacct	BamHI-HF
pAOJ87	ef3023 start	AOJ_646	AAAAGGTCTCGAATTCatgattaaaaaaataatagtcgttgttg	BsaI-HF (EcoRI-HF compatible)
	ef3023[codon 1003]	AOJ_722	AAAAAGGATCCTTAtgaacgcgagctgcc	BamHI-HF
pAOJ88	pAOJ86 internal, ef3023[codon 28]	AOJ_727	tatttcttctgcagatgcac	None (Phosphorylated)
	pAOJ86 internal, ef3023[codon 247]	AOJ_726	acagaaattagtgatacaattcct	None (Phosphorylated)
pAOJ90	pAOJ84 internal, ef0818[codon 216]	AOJ_729	AAAGCTCTTCAtgtaatgatattcagctttgatagatt	BspQI
	pAOJ84 internal, ef0818[codon 949 (not expressed)]	AOJ_730	AAAGCTCTTCATAAactttctctgatcccacac	BspQI
	ef3023[codon 247]	AOJ_731	AAAGCTCTTCAacagaaattagtgatacaattcct	BspQI
	ef3023[codon 1334]	AOJ_732	AAAGCTCTTCATTAagcttttctgaaaccacc	BspQI

## Sheet: E. coli Expression Primers
Associated Vector	Target	Primer Name	Primer Sequence	Restriction Site
pAOJ61	ef3023[codon 1346]	AOJ_635	AAAAGGGCCCcgatttcttttctcctgtgc	ApaI
	ef3023 start	AOJ_636	AAAAGGTCTCACatgattaaaaaaataatagtcgttgttg	BsaI-HF (NcoI-HF compatible)
pAOJ66	ef0818 start	AOJ_651	AAAAGGTCTCCCatgaaaaacaggaaaatatgggt	BsaI-HF (NcoI-HF compatible)
	ef0818 end[minus stop codon]	AOJ_652	TTTTGGGCCCttctacaataatttgtttactacttcc	ApaI

## Sheet: Deletion Vector Primers
Associated Vector	Target	Primer Name	Primer Sequence	Restriction Site
pAOJ58	1001 base pairs upstream ef3023 stop codon	AOJ_609	AAAAGGTCTCAAATTcgaagtaagtacgagcgg	BsaI-HF (EcoRI-HF compatible)
	Last 66 base pairs of ef3023	AOJ_610	AAAAGGTCTCATAACattggtcttctagttatcgcc	BsaI-HF
	First 78 base pairs of ef3023	AOJ_611	AAAAGGTCTCAGTTAttctgcagatgcactcat	BsaI-HF
	1181 base pairs downstream ef3023 start codon	AOJ_612	AAAAGGTCTCAGGCCagtttgttctgtggataactc	BsaI-HF (NotI-HF compatible)
pAOJ68	1171 base pairs upstream ef0818 start codon	AOJ_653	AGGGAACAAAAGCTGGGTACatgacgggcttaaaaacagc	None (NEBuilder-HiFi Assembly)
	First 93 base pairs of ef0818	AOJ_654	TACTACTTCCTGCAGCATTAttcttctgcaaaagtaagggtggt	None (NEBuilder-HiFi Assembly)
	Last 37 base pairs of ef0818	AOJ_655	TTACTTTTGCAGAAGAATAAtgctgcaggaagtagtaaaca	None (NEBuilder-HiFi Assembly)
	1065 base pairs downstream of ef0818 stop codon	AOJ_656	CTATAGGGCGAATTGGAGCTtgacagttgatggcaaaaaca	None (NEBuilder-HiFi Assembly)
pAOJ91	1009 base pairs upstream ef2268 stop codon	AOJ_733	AAAGGTCTCAGGCCttatccagactaacaccgc	BsaI-HF (XmaI compatible)
	Last 26 base pairs of ef2268 coding region	AOJ_734	AAAGGTCTCAaggaagcaaagattcggatt	BsaI-HF
	First 9 base pairs of ef2268 + 8 base pairs untranslated region	AOJ_735	AAAGGTCTCATCCTTTAaagattcatcgtgttcc	BsaI-HF
	926 base pairs downstream of ef2268 start codon	AOJ_736	AAAGGTCTCACTAGaagactacatgaagacagca	BsaI-HF (NheI-HF compatible)

## Sheet: Verification Primers
Associated Question	Amplifies	Primer Name	Primer Sequence	Source
Is the desired ef3023 deletion mutation present? (positive verification)	Across ef3023 deletion junction	AOJ_625	atgtcgctgacttgcaaa	This paper
		AOJ_626	ctttcatgcttacaggcttc	This paper
Is ef3023 absent? (negative verification)	Within ef3023 deletion	AOJ_627	caatctgggcacgatact	This paper
		AOJ_628	aacaacacgctggtcc	This paper
Is the desired ef0818 deletion mutation present? (positive verification)	Across ef0818 deletion junction	AOJ_659	tgattttcagagagtcggagag	This paper
		AOJ_660	ttaggtgttgtttctagcttacc	This paper
Is ef0818 absent? (negative verification)	Within ef0818 deletion	AOJ_657	agcgggaaaattaaccaagc	This paper
		AOJ_658	acatggtagttgagccgtag	This paper
Is the desired ef2268 deletion mutation present? (positive verification)	Across ef2268 deletion junction	AOJ_739	tgactataccgcgctacttc	This paper
		AOJ_740	atcgctcaatttgggattgc	This paper
Is ef2268 absent? (negative verification)	Within ef2268 deletion	AOJ_737	atccgaaatcccttagcctg	This paper
		AOJ_738	gctttgcaggacagaaagag	This paper
Has mutagenesis plasmid been cured?	Within pIMAY's pWV01 replicon	AOJ_455	ctctatcccaactggctcaa	This paper
		AOJ_456	agccatagatacgcccaaac	This paper
Is the esp gene still present?	Within esp gene	esp11	ttgctaatgctagtccacgacc	A. Toledo-Arana et al. (2001)
		esp12	gcgtcaacacttgcattgccgaa	A. Toledo-Arana et al. (2001)
Is the pTEF1-like plasmid still present?	Within efa0012 on pTEF1	pTEF1F'	ttcactcgccaggtactctt	This paper
		pTEF1R'	gcgacgagcgagaaaagatg	This paper
Is the pTEF2-like plasmid still present?	Within efb0013 on pTEF2	pTEF2F'	gactttgccggtagttgagga	This paper
		pTEF2R'	ttgcttttgcgtggctttgt	This paper
Is the pTEF3-like plasmid still present?	Within repB-2 on pTEF3	pTEF3F'	tcccaaccgtctgctttacc	This paper
		pTEF3R'	aatgcaatgcttgcagcaga	This paper

## Sheet: Sequencing Primers
Region sequenced	Primer Name	Primer Sequence
ef0818	AOJ_660	ttaggtgttgtttctagcttacc
	AOJ_665	ctatggggactgtctcgtgc
	AOJ_666	gagctatccgtccacgttca
	AOJ_667	caaacttagaaattggtgatgctct
	AOJ_668	tgcaaaagtaagggtggttcc
ef3023	AOJ_669	agtgattgtgccgatggtct
	AOJ_670	tgtggacaaatcagtggcgaa
	AOJ_671	agcgatgttgccgcct
	AOJ_672	gcagttagcgagaagcctg

## Sheet: RT-qPCR Primers
Amplifies	Primer Name	Primer Sequence	Source
E. faecalis recA gene	recA F	CAAGGCTTAGAGATTGCCGATG	DM Linares et al. 2014
	recA R	ACGAGGAACTAACGCAGCAAC	DM Linares et al. 2014
E. faecalis ef3023 (hylA)	AOJ_639	tgatccccaccgcatattcg	This paper
	AOJ_640	ccaagcgacaccaatgcaat	This paper
E. faecalis ef0818 (hylB)	AOJ_663	tgggcattggcaagatttgg	This paper
	AOJ_664	aggtttgtcccttgcttcgt	This paper
